# Supplementary material for: Estimating ankle joint angle from skeletal geometry: a mechanical model of the calcaneal lever in terrestrial mammals
Source: PeerJ. 2025 Sep 23;13:e20056. doi: 10.7717/peerj.20056 (PMC12466507; doi:10.7717/peerj.20056)
Supplement: Supplemental Information 1 — The raw data shows all measurements of bone and angles. [file peerj-13-20056-s001.csv]

ORDER	FAMILY	GENUS	SPECIES	COMMON NAME	Time 1	Time 2	Time 3	Time 4	Time 5	Time 6	Angle from previous studies
Artiodactyla	Bovidae	Ammotragus	lervia	Barbary sheep	147	145	147	149	151	144
					141	140	127	131	139	144
		Capra	hircus	Goat	129	122	126	125	128	149
					122	116	116	126	137	148
					135	126	122	134	135	146
					122	125	129	136	142	144
		Capricornis	crispus	Japanese serow	105	113	128	133	141	134
					118	113	129	130	138	135
	Cervidae	Cervus	nippon	Shika deer (yesoensis)	117	110	128	130	128	135
					120	120	122	130	138	140
		Rangifer	tarandus	Reindeer	115	112	112	124	129	136
					129	118	112	119	125	130
	Graffidae	Giraffa	reticulata	Giraffe	147	143	145	144	147	149
					151	146	143	149	152	146
					147	141	145	143	148	152
					148	149	144	147	146	149
					147	145	143	145	149	148
					149	142	142	144	145	148
					152	144	142	144	146	149
					147	144	141	142	147	149
					153	141	142	149	151	149
	Hippopotamidae	Choeropsis	liberiensis	Pygmy hippopotamus	139	129	114	125	124	124
					146	124	109	116	123	134
					99	109	128	120	138	133
Perissodactyla	Equidae	Equus	caballus	Kiso horse	139	136	125	144	157	153
					143	137	141	150	154	152
					129	134	136	149	152	159
				Thoroughbred	149	150	157	154	163	168
					150	154	156	157	166	166
					147	149	155	154	165	163
	Rhinocerotidae	Ceratotherium	simum	White rhinoceros	160	158	142	144	152	147
					156	149	142	147	143	144
		Rhinoceros	unicornis	Indian rhinoceros	157	157	156	154	149	143
					152	149	135	140	144	141
					150	138	132	135	142	143
					155	145	146	144	142	141
					145	147	145	146	142	144
	Tapiridae	Tapirus	terrestris	Brazilian tapir	151	142	124	117	122	126
					146	129	123	127	128	140
Carnivora	Canidae	Canis	lupus	Wolf	129	121	126	128	133	144
					141	131	133	125	129	135
					133	117	121	120	127	142
					133	128	125	130	131	138
		Chrysocyon	brachyurus	Maned wolf	140	120	114	126	136	146
					140	123	126	132	144	153
					133	129	126	122	141	138
	Felidae	Acinonyx	jubatus	Cheetah							125 (Day and Jayne, 2007)
		Felis	catus	Cat	112	103	106	120	121	134
					105	101	101	106	118	135
					107	100	110	109	113	122
		Panthera	leo	Lion	135	123	121	132	130	148
					128	127	134	129	146	157
					135	118	123	132	134	151
					136	126	136	134	140	157
					114	110	121	134	123	150
					131	116	114	141	145	151
											119 (Day and Jayne, 2007)
			tigris	Sumatraon tiger	122	115	122	134	148	159
					123	116	120	136	135	153
					139	127	134	140	142	150
											125 (Day and Jayne, 2007)
	Herpestidae	Suricata	suricatta	Meerkat	180	180	180	91	102	180
					180	93	180	101	180	180
					180	91	180	180	180	180
Primates	Cercopithecidae	Cercopithecus	neglectus	De Brazza's monkey	105	90	89	97	102	115
					104	88	96	94	104	109
		Macaca	fuscata	Japanese macaque	115	95	105	110	119	124
					114	97	105	106	101	98
					116	101	104	108	113	128
Rodentia	Caviidae	Dolichotis	patagonum	Patagonian mara	100	93	91	96	106	123
					102	85	84	92	97	121
		Galea	musteloides	Yellow-toothed cavy	56	57	64	80	93	102
	Muridae	Meriones	unguiculatus	Mongolian gerbil	60	63	54	65	69	103
					44	60	87	49	73	65
Scandentia	Tupaiidae	Tupaia	glis	Common treeshrew							84 (Fischer et al., 2002)
Diprotodontia	Macropodidae	Macropus	fuliginosus	Western grey kangaroo	104	97	90	97	97	90
			giganteus	Eastern grey kangaroo	106	93	94	97	108	115
					111	91	90	97	102	105
					108	92	92	97	105	110
