# Supplementary material for: Estimating ankle joint angle from skeletal geometry: a mechanical model of the calcaneal lever in terrestrial mammals
Source: PeerJ. 2025 Sep 23;13:e20056. doi: 10.7717/peerj.20056 (PMC12466507; doi:10.7717/peerj.20056)
Supplement: Supplemental Information 2 — The raw data shows all measurements of bone and angles. [file peerj-13-20056-s002.csv]

ORDER	FAMILY	GENUS	SPECIES	COMMON NAME	SPECIMEN #	ANGLE
Artiodactyla	Bovidae	Ammotragus	lervia	Barbary sheep	M42950	130
		Capra	hircus	Goat	KPM-NF1004771	137
		Capricornis	crispus	Japanese serow	M34472	123
					M35895	127
					MA304	133
	Cervidae	Cervus	nippon	Shika deer (yesoensis)	M39257	123
		Rangifer	tarandus	Reindeer	M34433	120
					M31343	123
	Graffidae	Giraffa	cameloparadoais	Giraffe	M47162	141
					M33232	139
					M34445	140
	Hippopotamidae	Choeropsis	liberiensis	Pygmy hippopotamus	M36955	117
Perissodactyla	Equidae	Equus	caballus	Kiso horse	M31212	125
	Rhinocerotidae	Ceratotherium	simum	White rhinoceros	M31319	159
					M31455	166
					M37727	160
		Rhinoceros	unicornis	Indian rhinoceros	NF1002747	146
	Tapiridae	Tapirus	terrestris	Brazilian tapir	M31505	106
					unnumberd	99
Carnivora	Canidae	Canis	lupus	Wolf	M43287	124
		Chrysocyon	brachyurus	Mane wolf	M53024	127
					M36655	121
	Felidae	Acinonyx	jubatus	Cheetah	M31465	105
					M37279	119
		Felis	catus	Cat	M36028	110
					M36030	111
					M76763	106
		Panthera	leo	Lion	M43347	105
					M37728	111
					M42647	108
			tigris	Sumatraon tiger	M38483	121
					M38386	107
					M2041(Osaka)	107
	Herpestidae	Suricata	suricatta	Meerkat	M33399	126
					M54629	116
Primates	Cercopithecidae	Cercopithecus	neglectus	De Brazza's monkey	M71712	110
					M75202	106
		Macaca	fuscata	Japanese macaque	M36028	111
					M36074	116
					M63048	100
Rodentia	Caviidae	Dolichotis	patagonum	Patagonian mara	M35880	105
					M35760	113
					M35595	115
		Galea	musteloides	Yellow-toothed cavy	M36015	106
	Muridae	Meriones	unguiculatus	Mongolian gerbil	M11702	95
Scandentia	Tupaiidae	Tupaia	glis	Common treeshrew	M28531	107
Diprotodontia	Macropodidae	Macropus	fuliginosus	Western grey kangaroo	TMNH-MA-454	119
			giganteus	Eastern grey kangaroo	M43210	122
